# Supplementary material for: Choline Acetate-, L-Carnitine- and L-Proline-Based Deep Eutectic Solvents: A Comparison of Their Physicochemical and Thermal Properties in Relation to the Nature and Molar Ratios of HBAs and HBDs
Source: Int J Mol Sci. 2025 Sep 4;26(17):8625. doi: 10.3390/ijms26178625 (PMC12429102; doi:10.3390/ijms26178625)
Supplement: Supplementary file 1 [file ijms-26-08625-s001.zip]

Archive with 1 entries (1 files):
- ijms-3825219-supplementary.pdf
